# Supplementary material for: Fe70−xNd7B21Zr2Nbx (x = 0–3.0) Permanent Magnets Produced by Crystallizing Amorphous Precursors
Source: Materials (Basel). 2024 Mar 20;17(6):1429. doi: 10.3390/ma17061429 (PMC10972246; doi:10.3390/ma17061429)
Supplement: Supplementary file 1 [file materials-17-01429-s001.zip]

Archive with 1 entries (1 files):
- materials-2905958-supplementary.pdf
